# Supplementary material for: Human adenylyl cyclase 9 is auto-stimulated by its isoform-specific C-terminal domain
Source: Life Sci Alliance. 2023 Jan 19;6(4):e202201791. doi: 10.26508/lsa.202201791 (PMC9873982; doi:10.26508/lsa.202201791)
Supplement: Supplementary file 1 [file LSA-2022-01791_SdataF2_F3.xlsx]

## Sheet: Row 1 - Row 97
User: USER
Path: C:\Program Files (x86)\BMG\Omega\User\Data\
Test ID: 842
Test Name: ferenc8row
Date: 22/04/2022
Time: 11:43:56
Luminescence
0		Cell Line	pcDNA	HAAC9	HAAC9C2aFL	10_3	10_3C2aFL		pcDNA	HAAC9	HAAC9C2aFL	10_3	10_3C2aFL		pcDNA	HAAC9	HAAC9C2aFL	10_3	10_3C2aFL		pcDNA	HAAC9	HAAC9C2aFL	10_3	10_3C2aFL		pcDNA	HAAC9	HAAC9C2aFL	10_3	10_3C2aFL		pcDNA	HAAC9	HAAC9C2aFL	10_3	10_3C2aFL		pcDNA	HAAC9	HAAC9C2aFL	10_3	10_3C2aFL		pcDNA	HAAC9	HAAC9C2aFL	10_3	10_3C2aFL
		ISO	300	300	300	300	300		300	300	300	300	300		100	100	100	100	100		100	100	100	100	100		30	30	30	30	30		30	30	30	30	30		10	10	10	10	10		10	10	10	10	10
Well			A01	A02	A03	A04	A05		A07	A08	A09	A10	A11		B01	B02	B03	B04	B05		B07	B08	B09	B10	B11		C01	C02	C03	C04	C05		C07	C08	C09	C10	C11		D01	D02	D03	D04	D05		D07	D08	D09	D10	D11
Content		Time	Sample X8	Sample X16	Sample X24	Sample X32	Sample X40	Sample X48	Sample X56	Sample X64	Sample X72	Sample X80	Sample X88	Sample X96	Sample X7	Sample X15	Sample X23	Sample X31	Sample X39	Sample X47	Sample X55	Sample X63	Sample X71	Sample X79	Sample X87	Sample X95	Sample X6	Sample X14	Sample X22	Sample X30	Sample X38	Sample X46	Sample X54	Sample X62	Sample X70	Sample X78	Sample X86	Sample X94	Sample X5	Sample X13	Sample X21	Sample X29	Sample X37	Sample X45	Sample X53	Sample X61	Sample X69	Sample X77	Sample X85
Raw Data (lens)	1	0 min	52	182	70	1249	312		52	254	80	1611	402		57	192	87	780	205		43	202	88	1324	379		65	197	79	877	214		42	174	81	1150	338		55	187	57	795	212		60	165	66	1318	322
Raw Data (lens)	2	2 min 4 s	55	418	122	3006	614		37	422	131	3429	733		48	296	113	1789	470		63	422	134	2514	724		34	287	111	1684	466		37	341	107	2325	588		41	238	86	1627	331		30	266	130	2516	647
Raw Data (lens)	3	4 min 8 s	47	656	175	4401	940		39	700	208	5011	1145		56	482	154	3241	801		55	605	214	3580	1017		90	386	143	2613	582		36	468	137	3751	797		43	455	124	2821	536		58	437	191	3896	882
Raw Data (lens)	4	6 min 12 s	43	896	264	5736	981		57	967	285	5674	1604		43	747	225	4639	1024		42	889	223	5181	1319		98	613	153	3937	826		43	683	194	5069	1152		39	531	163	3939	784		37	677	148	5593	1129
Raw Data (lens)	5	8 min 16 s	74	934	272	7012	1461		76	1027	295	7080	1728		65	876	291	6330	1292		84	1036	226	6169	1584		66	736	253	4649	1018		85	797	237	6373	1291		28	775	208	5108	911		65	856	220	6670	1446
Raw Data (lens)	6	10 min 20 s	55	1059	285	8081	1501		59	1264	343	7431	1930		79	978	291	7629	1641		56	1094	400	7315	1863		71	823	262	5501	1136		60	1053	248	7523	1478		49	865	211	5632	1188		42	941	242	8011	1489
Raw Data (lens)	7	12 min 24 s	95	1180	364	8254	1648		65	1363	339	8194	2222		57	1126	283	8888	1698		72	1282	439	8116	2047		68	932	269	6616	1321		55	1198	298	8601	1796		90	886	286	6686	1221		84	1074	314	9062	1780
Raw Data (lens)	8	14 min 28 s	75	1274	301	9340	1684	basal	82	1351	398	8597	2200		78	1105	350	9645	1831		84	1517	431	8806	2081		70	1186	354	7347	1450		66	1294	285	9395	1872		62	1086	296	7410	1353		59	1294	338	9804	1767
Raw Data (lens)	9	16 min 32 s	80	1186	394	9363	1832	basal	71	1492	408	8286	2239		61	1364	378	10851	1895		73	1647	377	9023	2334		74	1125	344	7364	1574		44	1526	380	9798	2129		78	1253	310	7865	1588		68	1403	327	10463	1956
Raw Data (lens)	10	18 min 36 s	43	1324	344	9509	1763	basal	70	1495	442	8394	2218		83	1427	377	11524	2106		81	1385	445	9603	2408		91	1195	345	7719	1528		96	1371	348	10680	2063		74	1117	289	8087	1709		67	1386	387	10828	2147
Raw Data (lens)	11	20 min 40 s	58	1268	401	9810	1743		86	1576	402	8651	2096		89	1375	383	11189	2182		67	1493	493	9855	2298		60	1301	347	8300	1605		52	1554	393	10925	2125		65	1235	274	8848	1637		103	1532	393	11653	2129
Raw Data (lens)	12	22 min 44 s	78	1241	372	10084	1760		70	1426	410	8549	2258		58	1320	431	11733	2175		75	1556	476	9811	2425		69	1251	327	8092	1633		113	1597	382	11226	2294		73	1283	326	8770	1800		78	1426	348	11302	2244
Raw Data (lens)	13	24 min 48 s	64	1291	333	10087	1836		54	1379	378	8262	2262		64	1385	430	12367	2180		85	1591	474	9782	2291		75	1387	374	8562	1686		70	1593	428	11053	2037		96	1305	367	9107	1684		92	1564	381	11286	2291
Raw Data (lens)	14	26 min 52 s	64	1187	395	9461	1786		73	1572	412	8097	2155		56	1294	426	11944	2204		76	1507	439	9520	2339		34	1275	460	8463	1699		56	1562	376	11248	1968		75	1406	341	8902	1749		88	1658	460	11467	2259
Raw Data (lens)	15	28 min 56 s	43	1117	377	9472	1868		81	1272	373	8024	2082		52	1370	352	12251	2166		57	1453	454	9517	2525		58	1243	374	8331	1806		77	1626	385	11030	2094		61	1442	387	9332	1680		88	1459	384	11336	2356
Raw Data (lens)	16	31 min	55	1172	293	9104	1826		61	1242	385	7871	1941		58	1218	414	12178	2204		90	1561	466	8959	2206		62	1264	328	8441	1909		71	1547	375	10900	1992		78	1312	338	9300	1677		83	1504	372	11049	2275
Raw Data (lens)	17	35 min 35 s	2680	3041	9267	13707	10417		5631	8724	18656	24642	20671		3612	2094	8910	11611	11737		4532	9862	14186	19842	21472		1908	2994	7733	14452	10408		4548	8378	11786	19915	17351		2363	1233	3670	10350	8159		3737	3155	8179	12077	12005
Raw Data (lens)	18	37 min 39 s	12970	12666	38821	45204	47956	Iso	17009	24090	51972	61601	66956		13582	10029	33072	38596	44268		14036	21337	43170	47294	68853		5628	6003	20534	30103	28644		8142	11821	26474	35709	43977		4338	2437	8646	15937	17018		5107	4743	13731	19396	23228
Raw Data (lens)	19	39 min 43 s	21301	20392	54921	67263	71398	Iso	21236	27532	68268	75035	90523		20249	16781	50139	63204	72645		18809	22292	60596	62987	91747		10532	7690	28188	39631	42760		9173	10459	33106	45086	62855		4654	3125	12709	21394	21933		4416	4842	15230	24232	29914
Raw Data (lens)	20	41 min 47 s	21072	18674	58047	73346	77040	iso	19661	22200	69313	74181	98005		20466	17236	55509	74923	82956		17843	18278	64731	69548	99612		11478	7383	30165	42091	50088		8857	9003	33888	48686	70202		3900	3324	12984	24166	22913		3477	4616	14208	27825	33139
Raw Data (lens)	21	43 min 51 s	18311	14072	54626	70393	75936		15440	16558	64062	68927	95483		18568	13963	54930	75025	86638		15765	13521	62933	67953	97206		10290	6171	28828	39014	52318		7395	7540	31921	48537	71198		2983	3296	10996	23529	22805		2895	4451	12733	28944	33998
Raw Data (lens)	22	45 min 55 s	13877	10365	49280	63903	72705		11598	11419	56744	59941	90419		15055	11015	49811	72614	84907		12788	10154	56611	63498	93134		8205	5101	26043	35793	52612		5873	6414	28765	48593	68581		2630	2922	8819	23195	22071		2090	3732	11260	28610	31711
Raw Data (lens)	23	47 min 59 s	10051	7371	42059	56725	68724		8403	8609	49623	52155	84875		11604	8250	44385	67575	80865		9676	7832	50032	57823	86800		6518	4332	22021	33445	50397		4420	5692	24387	45761	63472		1846	2595	7313	21828	21082		1858	3597	9710	27944	29701
Raw Data (lens)	24	50 min 3 s	7383	6120	35724	50197	64309		6139	7034	40064	44620	77715		8557	6464	38758	60991	77713		7926	6610	43304	51469	80194		5200	4052	19104	30525	47385		3575	4849	20349	42920	58135		1582	2647	6588	20837	20864		1539	3356	8561	26453	27262
Raw Data (lens)	25	52 min 7 s	5585	5226	30143	44390	60001		4858	5749	35229	39897	72226		6691	5959	32568	55128	72506		5858	5718	36102	45184	73663		3846	3591	16319	27335	45390		3149	4508	17919	39746	53993		1491	2323	5512	20075	18987		1392	3402	7648	25941	25301
Raw Data (lens)	26	54 min 11 s	4377	4456	25606	39466	54985		3974	4810	29398	35798	66184		5202	4508	27774	50139	67061		4631	4919	30997	40431	67765		3083	3398	14279	25912	42793		2245	4285	14722	37104	49421		1127	2270	4789	19469	18733		1287	2916	7091	24221	23765
Raw Data (lens)	27	56 min 15 s	3590	4180	22282	35106	50693		3210	4631	25481	32773	60185		4427	4250	23594	45467	62750		3817	4846	25842	36746	63125		2532	3100	12333	24091	38951		2206	4193	12665	35151	45359		1179	2201	4694	18455	18008		1160	2913	6118	23144	22004
Raw Data (lens)	28	58 min 19 s	3176	3893	18730	32238	47280		2858	4359	21984	28925	57388		3630	4114	20084	42220	57309		3317	4373	22264	33889	56798		2177	2858	10685	22796	36672		1840	3854	11263	32956	41515		962	1965	4184	17188	17556		1058	2862	5438	21792	19935
Raw Data (lens)	29	60 min 23 s	2631	3281	16739	29897	44067		2370	3950	19815	27086	52059		3343	3928	18267	39015	54757		2895	4055	19699	31085	51911		1635	2745	9745	21700	33113		1612	3551	10462	31664	38189		889	2050	3848	17230	16577		1060	2629	5087	20898	19261
Raw Data (lens)	30	62 min 27 s	2482	3313	14460	28386	41584		2201	3828	17523	26158	48882		2789	3694	16390	36573	50580		2720	4005	17650	29584	47803		1779	2579	8938	20651	31892		1463	3217	9322	29303	35258		854	1982	3558	16440	15822		1015	2713	4668	20215	17686
Raw Data (lens)	31	66 min 44 s	5831	5831	11932	23648	25789		8176	12348	17409	25305	33575		6943	6496	12133	28045	28840		9157	11945	16351	27232	30482		6045	6295	8570	19031	22150		7425	11397	11910	31790	27416		4677	4975	5646	17148	15182		6648	9430	9783	27796	20467
Raw Data (lens)	32	68 min 48 s	19465	19096	24991	39959	37257	max1	18920	27874	31235	37734	43926		22456	20566	26952	45359	41682		20050	28129	29341	40366	40882		21741	18746	21002	34039	32990		17181	26456	22204	47498	37850		18130	16044	15566	33993	27194		16140	23417	20742	44784	31354
Raw Data (lens)	33	70 min 52 s	25749	27636	33195	47614	40973	max1	22499	36817	37977	42923	49096		31284	29874	36268	54000	47527		25589	38274	37961	47375	47121		30291	28017	29044	41567	38482		21331	36929	29845	55588	43187		26292	24631	23670	43549	34617		21523	33148	28115	54063	39227
Raw Data (lens)	34	72 min 56 s	28696	31728	36586	47804	42294	max1	23940	40481	41590	45882	50870		36264	36004	41402	57608	51577		28268	44163	43641	51100	50357		34502	34972	32966	45824	41450		24027	43107	33855	58184	46462		29688	30177	28637	49282	38658		25130	39420	34191	59213	43264
Raw Data (lens)	35	75 min	29287	34106	38377	48091	42562		25458	43989	42920	48962	53696		38986	40726	45743	58832	54983		30788	51281	46474	52276	53863		36859	38447	37094	49371	43990		25951	48281	37102	61714	49169		32597	34034	32770	54317	41113		27677	44569	38430	65076	46492
Raw Data (lens)	36	77 min 4 s	29188	35192	40156	48389	44381		26377	46539	45644	51707	56724		40178	45471	48089	60770	57463		32710	54812	50345	54510	58044		38398	42043	40599	53254	47006		27684	52195	40825	65206	51231		35755	37259	36931	59642	45688		30130	50651	42573	70516	50649
	37	79 min 8 s	29142	37292	41669	50003	46646		26984	50427	48452	53262	57449		40877	47669	51616	63114	61431		34272	59932	54320	57167	62013		40463	46653	43964	56640	51603		28946	57147	43864	69886	57240		37847	42167	41183	63756	49796		32115	56548	47205	74959	57347
	38	81 min 12 s	28127	38637	43361	53489	47371		27550	51968	49671	52563	56347		39908	51096	54323	68955	62186		34925	61921	57189	59733	62392		40311	49260	47086	59075	54655		30354	62146	45993	74131	60376		38013	45884	44336	68421	55490		34363	60591	51032	79596	61674
	39	83 min 16 s	26769	39548	43111	53753	46919		26174	53872	51103	51714	54224		38768	52461	55037	72353	63485		34087	63683	58817	60869	61480		39873	50440	48106	60902	57038		29448	64253	48368	74613	61421		37956	46206	45255	69941	57316		35541	63838	53625	81056	63661
	40	85 min 20 s	25090	37966	41927	52754	46218		26239	53600	49232	48454	51707		36257	51469	53734	72990	61970		33133	63211	58187	59979	59023		37497	50078	48402	60457	56889		29017	65258	48849	74839	59505		37636	47984	44342	69635	57696		34945	64044	54462	80489	63367
	41	87 min 24 s	23414	36498	40576	52471	44307		24200	51464	47135	46048	49760		34985	49443	52104	71893	60247		31814	60345	56973	57297	58206		35849	48610	46170	59357	55596		27909	63529	47804	71994	59198		36248	46160	44810	69137	57942		34845	63204	54523	78358	62143
	42	89 min 28 s	21889	35273	38700	50397	41465		23686	49710	46238	45007	46857		32468	47134	50245	70940	57321		30963	59160	55242	56189	55106		33679	48332	45553	57230	55357		26388	62808	46871	70059	57042		33989	45014	43563	67963	56604		32885	63819	53569	77891	62408
[truncated: 1 more columns]

## Sheet: Plate Layout
					pcDNA	HAAC9	HAAC9C2aFL	10_3	10_3C2aFL	0	pcDNA	HAAC9	HAAC9C2aFL	10_3	10_3C2aFL	0
					1	2	3	4	5	6	7	8	9	10	11	12
				A	D	E	F	G	H	I	J	K	L	M	N	O
				B	P	Q	R	S	T	U	V	W	X	Y	Z	AA
				C	AB	AC	AD	AE	AF	AG	AH	AI	AJ	AK	AL	AM
				D	AN	AO	AP	AQ	AR	AS	AT	AU	AV	AW	AX	AY
				E	AZ	BA	BB	BC	BD	BE	BF	BG	BH	BI	BJ	BK
				F	BL	BM	BN	BO	BP	BQ	BR	BS	BT	BU	BV	BW
				G	BX	BY	BZ	CA	CB	CC	CD	CE	CF	CG	CH	CI
				H	CJ	CK	CL	CM	CN	CO	CP	CQ	CR	CS	CT	CU

## Sheet: empty
																								78			D	P	AB	AN	AZ	BL	BX	CJ	J	V	AH	AT	BF	BR	CD	CP
																							0	P78
																							0	AB78
																							0	AN78			D78
																							AZ78	AZ78			D79
																							BL78	BL78			D80
																							BX78	BX78
																							CJ78	CJ78			0	0	0
																							J78	J78
																							V78	V78
																							AH78	AH78
																							AT78	AT78
																							BF78	BF78
																							BR78	BR78
																							CD78	CD78
																							C78P	C78P
